# Supplementary material for: Evaluating predictors of kinase activity of STK11 variants identified in primary human non-small cell lung cancers
Source: Hum Genet. 2025 Feb 12;144(2-3):127–42. doi: 10.1007/s00439-025-02726-0 (PMC11976797; doi:10.1007/s00439-025-02726-0)
Supplement: Supplementary file 2 — File S2. A zip file containing spreadsheets for 1) raw assay output with replicates, 2) all participant teams’ model predictions, 3) baseline models from publicly available tools. Additional documents provided by the participant teams, describing their models, are also included (zip 219 KB) [file 439_2025_2726_MOESM2_ESM.zip]

Archive with 22 entries (21 files):
- Supplementary File S2/
- __MACOSX/._Supplementary File S2
- Supplementary File S2/Evolutionary Action predictions.xlsx
- __MACOSX/Supplementary File S2/._Evolutionary Action predictions.xlsx
- Supplementary File S2/Bologna Biocomputing description.pdf
- __MACOSX/Supplementary File S2/._Bologna Biocomputing description.pdf
- Supplementary File S2/3Cnet description.docx
- __MACOSX/Supplementary File S2/._3Cnet description.docx
- Supplementary File S2/ProteinLanguagemodel description.txt
- __MACOSX/Supplementary File S2/._ProteinLanguagemodel description.txt
- Supplementary File S2/Protein language mdoel predictions.xlsx
- __MACOSX/Supplementary File S2/._Protein language mdoel predictions.xlsx
- Supplementary File S2/3Cnet predictions.xlsx
- __MACOSX/Supplementary File S2/._3Cnet predictions.xlsx
- Supplementary File S2/Bologna Biocomputing predictions.xlsx
- __MACOSX/Supplementary File S2/._Bologna Biocomputing predictions.xlsx
- Supplementary File S2/Evolutionary Action description.txt
- __MACOSX/Supplementary File S2/._Evolutionary Action description.txt
- Supplementary File S2/Baseline predictions.xlsx
- __MACOSX/Supplementary File S2/._Baseline predictions.xlsx
- Supplementary File S2/Assay output.xlsx
- __MACOSX/Supplementary File S2/._Assay output.xlsx
