# Supplementary material for: Evaluating predictors of kinase activity of STK11 variants identified in primary human non-small cell lung cancers
Source: Hum Genet. 2025 Feb 12;144(2-3):127–42. doi: 10.1007/s00439-025-02726-0 (PMC11976797; doi:10.1007/s00439-025-02726-0)
Supplement: Supplementary file 2 — File S2. A zip file containing spreadsheets for 1) raw assay output with replicates, 2) all participant teams’ model predictions, 3) baseline models from publicly available tools. Additional documents provided by the participant teams, describing their models, are also included (zip 219 KB) [file 439_2025_2726_MOESM2_ESM.zip › Supplementary File S2/Evolutionary Action predictions.xlsx]

## Sheet: SID1_model1_best
variant	activity	std	comment	prediction	pred_std	pred_comment
NP_000446.1:p.S31F	0.3502	0.1	*	0.3502	0.1	EA=64.98
NP_000446.1:p.G56W	0.1359	0.1	*	0.1359	0.1	EA=86.41
NP_000446.1:p.K84_K84del	0.0788	0.2	*	0.0788	0.2	EA_of_K84G=84.24
NP_000446.1:p.R104G	0.5309	0.1	*	0.5309	0.1	EA=46.91
NP_000446.1:p.Q112E	0.7877	0.1	*	0.7877	0.1	EA=21.23
NP_000446.1:p.F148S	0.2807	0.1	*	0.2807	0.1	EA=71.93
NP_000446.1:p.G155R	0.6536	0.1	*	0.6536	0.1	EA=34.64
NP_000446.1:p.G163R	0.1576	0.1	*	0.1576	0.1	EA=84.24
NP_000446.1:p.P179R	0.1206	0.1	*	0.1206	0.1	EA=87.94
NP_000446.1:p.S193Y	0.2312	0.1	*	0.2312	0.1	EA=76.88
NP_000446.1:p.D194Y	0.0386	0.1	*	0.0386	0.1	EA=96.14
NP_000446.1:p.H202R	0.6689	0.1	*	0.6689	0.1	EA=33.11
NP_000446.1:p.R211Q	0.793	0.1	*	0.793	0.1	EA=20.7
NP_000446.1:p.S216F	0.1949	0.1	*	0.1949	0.1	EA=80.51
NP_000446.1:p.P221R	0.1756	0.1	*	0.1756	0.1	EA=82.44
NP_000446.1:p.A241P	0.3854	0.1	*	0.3854	0.1	EA=61.46
NP_000446.1:p.G242V	0.1046	0.1	*	0.1046	0.1	EA=89.54
NP_000446.1:p.G251C	0.2334	0.1	*	0.2334	0.1	EA=76.66
NP_000446.1:p.P275L	0.188	0.1	*	0.188	0.1	EA=81.2
NP_000446.1:p.P280A	0.8137	0.1	*	0.8137	0.1	EA=18.63
NP_000446.1:p.R297M	0.2073	0.1	*	0.2073	0.1	EA=79.27
NP_000446.1:p.R297S	0.1821	0.1	*	0.1821	0.1	EA=81.79
NP_000446.1:p.W308R	0.221	0.1	*	0.221	0.1	EA=77.9
NP_000446.1:p.K311N	0.6514	0.1	*	0.6514	0.1	EA=34.86
NP_000446.1:p.F354L	0.8316	0.1	*	0.8316	0.1	EA=16.84
NP_000446.1:p.A397S	0.9968	0.1	*	0.9968	0.1	EA=0.32
NP_000446.1:p.R409W	0.8087	0.1	*	0.8087	0.1	EA=19.13
NP_000446.1:p.A417S	0.9492	0.1	*	0.9492	0.1	EA=5.08
