# Supplementary material for: Evaluating predictors of kinase activity of STK11 variants identified in primary human non-small cell lung cancers
Source: Hum Genet. 2025 Feb 12;144(2-3):127–42. doi: 10.1007/s00439-025-02726-0 (PMC11976797; doi:10.1007/s00439-025-02726-0)
Supplement: Supplementary file 2 — File S2. A zip file containing spreadsheets for 1) raw assay output with replicates, 2) all participant teams’ model predictions, 3) baseline models from publicly available tools. Additional documents provided by the participant teams, describing their models, are also included (zip 219 KB) [file 439_2025_2726_MOESM2_ESM.zip › Supplementary File S2/ProteinLanguagemodel description.txt]

This is a short description of our method for STK11 challenge:

We first pretrained several protein language models using bidirectional transformer encoder(the so called BERT model) with pfam representative proteome domain sequence data (rp15-all and rp75-all) and then used the ratio of P(seq_mut)/P(seq_wt) as the predicted fitness score for variant. When calculating the probability of wt/mutant sequence, we masked the mutant residue of the wt sequence and let the model predict a vector of probabilities representing the likelihood of 20 residues for that mutant position(also the probability for specical tokens, e.g. start_token, end_token, mask_token, padding_token). We use the probability of wt residue as P(seq_wt) and probability of mutant residue as P(seq_mut). For deletion variants, we use the probability of padding_token as mutant sequence probability.The final submissions are results ensembled across multiple epochs of each model. The details of each model:

model-6: ensemble of top5 (validation ppl) epochs of rp15-all pretrained model. (architecture: layer-4; head-8; hidden_size-768; FFMLP-1024)

model-5: ensemble of top5 (validation ppl) epochs of rp15-all pretrained model. (architecture: layer-4; head-8; hidden_size-768; FFMLP-3072)

model-4: ensemble of top5 (validation ppl) epochs of rp15-all pretrained model. (architecture: layer-6; head-12; hidden_size-768; FFMLP-3072)

model-3: ensemble of top5 (validation ppl) epochs of rp15-all pretrained model. (architecture: layer-12; head-12; hidden_size-768; FFMLP-3072)

model-2: ensemble of top5 (validation ppl) epochs of rp75-all pretrained model. (architecture: layer-12; head-12; hidden_size-768; FFMLP-3072)

model-1: fine-tuned single model from rp75-all best epoch(225) using sequences from PF00069-uniprotKB (1105969 sequences, STK11/Q15831 belongs to this family). No sequence reweighting. (architecture: layer-12; head-12; hidden_size-768; FFMLP-3072)

We use same predictions for regular and autophosphorylation cases.
