# Supplementary material for: Evaluating predictors of kinase activity of STK11 variants identified in primary human non-small cell lung cancers
Source: Hum Genet. 2025 Feb 12;144(2-3):127–42. doi: 10.1007/s00439-025-02726-0 (PMC11976797; doi:10.1007/s00439-025-02726-0)
Supplement: Supplementary file 2 — File S2. A zip file containing spreadsheets for 1) raw assay output with replicates, 2) all participant teams’ model predictions, 3) baseline models from publicly available tools. Additional documents provided by the participant teams, describing their models, are also included (zip 219 KB) [file 439_2025_2726_MOESM2_ESM.zip › Supplementary File S2/Protein language mdoel predictions.xlsx]

## Sheet: SID3_model1_best
variant	activity	std	comment	prediction	pred_std	pred_comment
NP_000446.1:p.S31F	0.35361	0	*	0.35361	0	*
NP_000446.1:p.G56W	0.119162	0	*	0.119162	0	*
NP_000446.1:p.K84_K84del	7.30802e-08	0	*	7.30802e-08	0	*
NP_000446.1:p.R104G	0.262184	0	*	0.262184	0	*
NP_000446.1:p.Q112E	1.6722	0	*	1.6722	0	*
NP_000446.1:p.F148S	0.00126911	0	*	0.00126911	0	*
NP_000446.1:p.G155R	3.69577	0	*	3.69577	0	*
NP_000446.1:p.G163R	2.99897e-05	0	*	2.99897e-05	0	*
NP_000446.1:p.P179R	4.67773e-06	0	*	4.67773e-06	0	*
NP_000446.1:p.S193Y	0.000186542	0	*	0.000186542	0	*
NP_000446.1:p.D194Y	3.05213e-06	0	*	3.05213e-06	0	*
NP_000446.1:p.H202R	0.412421	0	*	0.412421	0	*
NP_000446.1:p.R211Q	0.77109	0	*	0.77109	0	*
NP_000446.1:p.S216F	1.96682e-05	0	*	1.96682e-05	0	*
NP_000446.1:p.P221R	6.73058e-06	0	*	6.73058e-06	0	*
NP_000446.1:p.A241P	0.000704456	0	*	0.000704456	0	*
NP_000446.1:p.G242V	0.000951007	0	*	0.000951007	0	*
NP_000446.1:p.G251C	0.0291887	0	*	0.0291887	0	*
NP_000446.1:p.P275L	0.0553583	0	*	0.0553583	0	*
NP_000446.1:p.P280A	0.870235	0	*	0.870235	0	*
NP_000446.1:p.R297M	0.188961	0	*	0.188961	0	*
NP_000446.1:p.R297S	0.853988	0	*	0.853988	0	*
NP_000446.1:p.W308R	5.1079	0	*	5.1079	0	*
NP_000446.1:p.K311N	0.726269	0	*	0.726269	0	*
NP_000446.1:p.F354L	1.18169	0	*	1.18169	0	*
NP_000446.1:p.A397S	0.532887	0	*	0.532887	0	*
NP_000446.1:p.R409W	0.233292	0	*	0.233292	0	*
NP_000446.1:p.A417S	1.20813	0	*	1.20813	0	*

## Sheet: SID3_model2
variant	activity	std	comment	prediction	pred_std	pred_comment
NP_000446.1:p.S31F	0.406972	0.0624692	*	0.406972	0.0624692	*
NP_000446.1:p.G56W	0.194951	0.0301179	*	0.194951	0.0301179	*
NP_000446.1:p.K84_K84del	1.96079e-08	2.78879e-09	*	1.96079e-08	2.78879e-09	*
NP_000446.1:p.R104G	0.505014	0.0646709	*	0.505014	0.0646709	*
NP_000446.1:p.Q112E	2.48922	0.200839	*	2.48922	0.200839	*
NP_000446.1:p.F148S	1.11125	0.0966481	*	1.11125	0.0966481	*
NP_000446.1:p.G155R	2.67703	0.660678	*	2.67703	0.660678	*
NP_000446.1:p.G163R	0.187225	0.124989	*	0.187225	0.124989	*
NP_000446.1:p.P179R	0.307696	0.102297	*	0.307696	0.102297	*
NP_000446.1:p.S193Y	0.157786	0.0760074	*	0.157786	0.0760074	*
NP_000446.1:p.D194Y	0.132423	0.0581644	*	0.132423	0.0581644	*
NP_000446.1:p.H202R	4.57922	0.455972	*	4.57922	0.455972	*
NP_000446.1:p.R211Q	0.487129	0.0241936	*	0.487129	0.0241936	*
NP_000446.1:p.S216F	0.331643	0.0432211	*	0.331643	0.0432211	*
NP_000446.1:p.P221R	0.707559	0.0683375	*	0.707559	0.0683375	*
NP_000446.1:p.A241P	0.0157532	0.0019525	*	0.0157532	0.0019525	*
NP_000446.1:p.G242V	0.0652562	0.0596356	*	0.0652562	0.0596356	*
NP_000446.1:p.G251C	0.0326982	0.0226431	*	0.0326982	0.0226431	*
NP_000446.1:p.P275L	0.431381	0.056511	*	0.431381	0.056511	*
NP_000446.1:p.P280A	0.896532	0.0785961	*	0.896532	0.0785961	*
NP_000446.1:p.R297M	0.293831	0.0996225	*	0.293831	0.0996225	*
NP_000446.1:p.R297S	0.51301	0.134179	*	0.51301	0.134179	*
NP_000446.1:p.W308R	4.0316	0.670678	*	4.0316	0.670678	*
NP_000446.1:p.K311N	0.679014	0.0763582	*	0.679014	0.0763582	*
NP_000446.1:p.F354L	2.04699	0.166308	*	2.04699	0.166308	*
NP_000446.1:p.A397S	0.844239	0.0984949	*	0.844239	0.0984949	*
NP_000446.1:p.R409W	0.191958	0.0329846	*	0.191958	0.0329846	*
NP_000446.1:p.A417S	0.874167	0.0694588	*	0.874167	0.0694588	*

## Sheet: SID3_model3
variant	activity	std	comment	prediction	pred_std	pred_comment
NP_000446.1:p.S31F	0.511547	0.0270723	*	0.511547	0.0270723	*
NP_000446.1:p.G56W	0.246013	0.00597754	*	0.246013	0.00597754	*
NP_000446.1:p.K84_K84del	1.69135e-08	2.88571e-10	*	1.69135e-08	2.88571e-10	*
NP_000446.1:p.R104G	0.104009	0.00663907	*	0.104009	0.00663907	*
NP_000446.1:p.Q112E	1.0523	0.060535	*	1.0523	0.060535	*
NP_000446.1:p.F148S	0.00295278	0.000366375	*	0.00295278	0.000366375	*
NP_000446.1:p.G155R	4.8797	0.180168	*	4.8797	0.180168	*
NP_000446.1:p.G163R	1.51141e-05	1.52154e-06	*	1.51141e-05	1.52154e-06	*
NP_000446.1:p.P179R	0.000690912	4.41096e-05	*	0.000690912	4.41096e-05	*
NP_000446.1:p.S193Y	0.0024997	0.000262955	*	0.0024997	0.000262955	*
NP_000446.1:p.D194Y	3.13081e-05	4.50243e-06	*	3.13081e-05	4.50243e-06	*
NP_000446.1:p.H202R	2.87775	0.0775082	*	2.87775	0.0775082	*
NP_000446.1:p.R211Q	0.442256	0.00821314	*	0.442256	0.00821314	*
NP_000446.1:p.S216F	0.000237288	2.33864e-05	*	0.000237288	2.33864e-05	*
NP_000446.1:p.P221R	0.00106717	6.50146e-05	*	0.00106717	6.50146e-05	*
NP_000446.1:p.A241P	0.00138044	0.000153062	*	0.00138044	0.000153062	*
NP_000446.1:p.G242V	4.02324e-05	3.16427e-06	*	4.02324e-05	3.16427e-06	*
NP_000446.1:p.G251C	0.0185202	0.00124569	*	0.0185202	0.00124569	*
NP_000446.1:p.P275L	0.0470328	0.00464855	*	0.0470328	0.00464855	*
NP_000446.1:p.P280A	0.636743	0.0172094	*	0.636743	0.0172094	*
NP_000446.1:p.R297M	0.0907014	0.0134776	*	0.0907014	0.0134776	*
NP_000446.1:p.R297S	0.368781	0.0727894	*	0.368781	0.0727894	*
NP_000446.1:p.W308R	4.02121	0.154973	*	4.02121	0.154973	*
NP_000446.1:p.K311N	0.626319	0.0113951	*	0.626319	0.0113951	*
NP_000446.1:p.F354L	1.64038	0.0513037	*	1.64038	0.0513037	*
NP_000446.1:p.A397S	1.13372	0.0186678	*	1.13372	0.0186678	*
NP_000446.1:p.R409W	0.175841	0.00356004	*	0.175841	0.00356004	*
NP_000446.1:p.A417S	1.10561	0.0210167	*	1.10561	0.0210167	*

## Sheet: SID3_model4
variant	activity	std	comment	prediction	pred_std	pred_comment
NP_000446.1:p.S31F	0.400481	0.0184148	*	0.400481	0.0184148	*
NP_000446.1:p.G56W	0.181486	0.00689524	*	0.181486	0.00689524	*
NP_000446.1:p.K84_K84del	8.76495e-09	5.10962e-10	*	8.76495e-09	5.10962e-10	*
NP_000446.1:p.R104G	0.401531	0.0102025	*	0.401531	0.0102025	*
NP_000446.1:p.Q112E	1.43064	0.0544781	*	1.43064	0.0544781	*
NP_000446.1:p.F148S	0.237263	0.00924286	*	0.237263	0.00924286	*
NP_000446.1:p.G155R	8.62642	0.291978	*	8.62642	0.291978	*
NP_000446.1:p.G163R	0.002214	0.000175128	*	0.002214	0.000175128	*
NP_000446.1:p.P179R	0.00129127	9.25395e-05	*	0.00129127	9.25395e-05	*
NP_000446.1:p.S193Y	0.00899772	0.000727811	*	0.00899772	0.000727811	*
NP_000446.1:p.D194Y	9.59977e-05	5.99346e-06	*	9.59977e-05	5.99346e-06	*
NP_000446.1:p.H202R	1.41244	0.0596778	*	1.41244	0.0596778	*
NP_000446.1:p.R211Q	0.437596	0.012833	*	0.437596	0.012833	*
NP_000446.1:p.S216F	0.00288777	0.000169073	*	0.00288777	0.000169073	*
NP_000446.1:p.P221R	0.00304181	0.000153555	*	0.00304181	0.000153555	*
NP_000446.1:p.A241P	0.011767	0.000109626	*	0.011767	0.000109626	*
NP_000446.1:p.G242V	0.00145066	4.92352e-05	*	0.00145066	4.92352e-05	*
NP_000446.1:p.G251C	0.0273336	0.00102322	*	0.0273336	0.00102322	*
NP_000446.1:p.P275L	0.0833505	0.00640901	*	0.0833505	0.00640901	*
NP_000446.1:p.P280A	0.997193	0.021223	*	0.997193	0.021223	*
NP_000446.1:p.R297M	0.186908	0.00603534	*	0.186908	0.00603534	*
NP_000446.1:p.R297S	0.313899	0.0117876	*	0.313899	0.0117876	*
NP_000446.1:p.W308R	4.11519	0.110112	*	4.11519	0.110112	*
NP_000446.1:p.K311N	0.516944	0.00266517	*	0.516944	0.00266517	*
NP_000446.1:p.F354L	1.37532	0.0189002	*	1.37532	0.0189002	*
NP_000446.1:p.A397S	0.590318	0.0307673	*	0.590318	0.0307673	*
NP_000446.1:p.R409W	0.322308	0.0174766	*	0.322308	0.0174766	*
NP_000446.1:p.A417S	1.00735	0.0241006	*	1.00735	0.0241006	*

## Sheet: SID3_model5
variant	activity	std	comment	prediction	pred_std	pred_comment
NP_000446.1:p.S31F	0.445598	0.00582064	*	0.445598	0.00582064	*
NP_000446.1:p.G56W	0.0719487	0.0041151	*	0.0719487	0.0041151	*
NP_000446.1:p.K84_K84del	5.82828e-08	7.26551e-10	*	5.82828e-08	7.26551e-10	*
NP_000446.1:p.R104G	0.302497	0.00638856	*	0.302497	0.00638856	*
NP_000446.1:p.Q112E	0.811762	0.0490792	*	0.811762	0.0490792	*
NP_000446.1:p.F148S	0.234676	0.0110009	*	0.234676	0.0110009	*
NP_000446.1:p.G155R	7.55666	0.146313	*	7.55666	0.146313	*
NP_000446.1:p.G163R	0.00090922	6.10662e-05	*	0.00090922	6.10662e-05	*
NP_000446.1:p.P179R	0.00290593	0.000268444	*	0.00290593	0.000268444	*
NP_000446.1:p.S193Y	0.0161621	0.00178839	*	0.0161621	0.00178839	*
NP_000446.1:p.D194Y	0.000178115	2.46308e-05	*	0.000178115	2.46308e-05	*
NP_000446.1:p.H202R	1.91378	0.043477	*	1.91378	0.043477	*
NP_000446.1:p.R211Q	0.52417	0.00890111	*	0.52417	0.00890111	*
NP_000446.1:p.S216F	0.0174476	0.00213152	*	0.0174476	0.00213152	*
NP_000446.1:p.P221R	0.00685982	0.000791169	*	0.00685982	0.000791169	*
NP_000446.1:p.A241P	0.00197098	0.000213533	*	0.00197098	0.000213533	*
NP_000446.1:p.G242V	0.00019955	6.63918e-06	*	0.00019955	6.63918e-06	*
NP_000446.1:p.G251C	0.0423821	0.00259148	*	0.0423821	0.00259148	*
NP_000446.1:p.P275L	1.6774	0.21233	*	1.6774	0.21233	*
NP_000446.1:p.P280A	2.09204	0.10642	*	2.09204	0.10642	*
NP_000446.1:p.R297M	0.0964814	0.00706042	*	0.0964814	0.00706042	*
NP_000446.1:p.R297S	0.426389	0.0201229	*	0.426389	0.0201229	*
NP_000446.1:p.W308R	5.86603	0.283937	*	5.86603	0.283937	*
NP_000446.1:p.K311N	0.773323	0.0149421	*	0.773323	0.0149421	*
NP_000446.1:p.F354L	1.28195	0.0215678	*	1.28195	0.0215678	*
NP_000446.1:p.A397S	0.757879	0.0537611	*	0.757879	0.0537611	*
NP_000446.1:p.R409W	0.197873	0.0073212	*	0.197873	0.0073212	*
NP_000446.1:p.A417S	0.808533	0.0544072	*	0.808533	0.0544072	*

## Sheet: SID3_model6
variant	activity	std	comment	prediction	pred_std	pred_comment
NP_000446.1:p.S31F	0.278579	0.0176759	*	0.278579	0.0176759	*
NP_000446.1:p.G56W	0.173864	0.00833422	*	0.173864	0.00833422	*
NP_000446.1:p.K84_K84del	3.31347e-08	1.58299e-09	*	3.31347e-08	1.58299e-09	*
NP_000446.1:p.R104G	0.757609	0.0343108	*	0.757609	0.0343108	*
NP_000446.1:p.Q112E	0.781367	0.0321135	*	0.781367	0.0321135	*
NP_000446.1:p.F148S	0.284854	0.0141788	*	0.284854	0.0141788	*
NP_000446.1:p.G155R	4.83654	0.160935	*	4.83654	0.160935	*
NP_000446.1:p.G163R	0.00765554	0.000487201	*	0.00765554	0.000487201	*
NP_000446.1:p.P179R	0.0132412	0.000345015	*	0.0132412	0.000345015	*
NP_000446.1:p.S193Y	0.0106059	0.000871569	*	0.0106059	0.000871569	*
NP_000446.1:p.D194Y	0.00012893	2.04203e-05	*	0.00012893	2.04203e-05	*
NP_000446.1:p.H202R	1.45956	0.0165397	*	1.45956	0.0165397	*
NP_000446.1:p.R211Q	0.447806	0.00630635	*	0.447806	0.00630635	*
NP_000446.1:p.S216F	0.0156926	0.000521002	*	0.0156926	0.000521002	*
NP_000446.1:p.P221R	0.00132082	0.000111641	*	0.00132082	0.000111641	*
NP_000446.1:p.A241P	0.00486856	0.00036123	*	0.00486856	0.00036123	*
NP_000446.1:p.G242V	0.00178182	0.000103686	*	0.00178182	0.000103686	*
NP_000446.1:p.G251C	0.0147755	0.000845466	*	0.0147755	0.000845466	*
NP_000446.1:p.P275L	0.354665	0.0198955	*	0.354665	0.0198955	*
NP_000446.1:p.P280A	2.29566	0.0391823	*	2.29566	0.0391823	*
NP_000446.1:p.R297M	0.201181	0.00346088	*	0.201181	0.00346088	*
NP_000446.1:p.R297S	0.937566	0.0243645	*	0.937566	0.0243645	*
NP_000446.1:p.W308R	5.37991	0.147964	*	5.37991	0.147964	*
NP_000446.1:p.K311N	0.507868	0.00762789	*	0.507868	0.00762789	*
NP_000446.1:p.F354L	2.32124	0.061921	*	2.32124	0.061921	*
NP_000446.1:p.A397S	0.593642	0.0174132	*	0.593642	0.0174132	*
NP_000446.1:p.R409W	0.255853	0.00744347	*	0.255853	0.00744347	*
NP_000446.1:p.A417S	0.686419	0.0262137	*	0.686419	0.0262137	*
