# Supplementary material for: Evaluating predictors of kinase activity of STK11 variants identified in primary human non-small cell lung cancers
Source: Hum Genet. 2025 Feb 12;144(2-3):127–42. doi: 10.1007/s00439-025-02726-0 (PMC11976797; doi:10.1007/s00439-025-02726-0)
Supplement: Supplementary file 2 — File S2. A zip file containing spreadsheets for 1) raw assay output with replicates, 2) all participant teams’ model predictions, 3) baseline models from publicly available tools. Additional documents provided by the participant teams, describing their models, are also included (zip 219 KB) [file 439_2025_2726_MOESM2_ESM.zip › Supplementary File S2/3Cnet predictions.xlsx]

## Sheet: SID4_model1
variant	activity	std	comment	prediction	pred_std	pred_comment
NP_000446.1:p.S31F	0.337427	0.0714025	*	0.332876	0.0704394	*
NP_000446.1:p.G56W	0.0206293	0.0129079	*	0.0203511	0.0127338	*
NP_000446.1:p.K84_K84del	0.741155	0.0809272	*	0.731158	0.0798356	*
NP_000446.1:p.R104G	0.535041	0.141669	*	0.527824	0.139758	*
NP_000446.1:p.Q112E	0.955132	0.0334722	*	0.942249	0.0330208	*
NP_000446.1:p.F148S	0.0965157	0.0343071	*	0.0952139	0.0338443	*
NP_000446.1:p.G155R	0.431546	0.132359	*	0.425726	0.130574	*
NP_000446.1:p.G163R	0.092272	0.0486364	*	0.0910274	0.0479803	*
NP_000446.1:p.P179R	0.0789167	0.0533121	*	0.0778523	0.052593	*
NP_000446.1:p.S193Y	0.311884	0.114697	*	0.307677	0.11315	*
NP_000446.1:p.D194Y	0.0320996	0.0179688	*	0.0316666	0.0177264	*
NP_000446.1:p.H202R	0.878494	0.0365102	*	0.866644	0.0360177	*
NP_000446.1:p.R211Q	0.729385	0.0618533	*	0.719546	0.061019	*
NP_000446.1:p.S216F	0.0596099	0.0242574	*	0.0588058	0.0239302	*
NP_000446.1:p.P221R	0.0766386	0.0273695	*	0.0756049	0.0270004	*
NP_000446.1:p.A241P	0.361212	0.0589774	*	0.35634	0.0581819	*
NP_000446.1:p.G242V	0.0100512	0.00402248	*	0.00991561	0.00396822	*
NP_000446.1:p.G251C	0.0966658	0.0650539	*	0.095362	0.0641764	*
NP_000446.1:p.P275L	0.684417	0.0837948	*	0.675185	0.0826646	*
NP_000446.1:p.P280A	0.827848	0.0567239	*	0.816682	0.0559587	*
NP_000446.1:p.R297M	0.0552539	0.0262783	*	0.0545086	0.0259239	*
NP_000446.1:p.R297S	0.0625573	0.0264053	*	0.0617135	0.0260491	*
NP_000446.1:p.W308R	0.208498	0.0760556	*	0.205686	0.0750297	*
NP_000446.1:p.K311N	0.742489	0.144989	*	0.732474	0.143033	*
NP_000446.1:p.F354L	1.00315	0.00567134	*	0.989621	0.00559484	*
NP_000446.1:p.A397S	0.997102	0.013456	*	0.983653	0.0132745	*
NP_000446.1:p.R409W	0.955148	0.02648	*	0.942265	0.0261228	*
NP_000446.1:p.A417S	1.00357	0.00392685	*	0.990036	0.00387389	*

## Sheet: SID4_model2_best
variant	activity	std	comment	prediction	pred_std	pred_comment
NP_000446.1:p.S31F	0.375899	0.101508	*	0.370901	0.100158	*
NP_000446.1:p.G56W	0.0827182	0.0455078	*	0.0816182	0.0449026	*
NP_000446.1:p.K84_K84del	0.914265	0.0376029	*	0.902107	0.0371029	*
NP_000446.1:p.R104G	0.793865	0.0777424	*	0.783309	0.0767086	*
NP_000446.1:p.Q112E	0.983427	0.0086156	*	0.97035	0.00850103	*
NP_000446.1:p.F148S	0.325041	0.100818	*	0.320719	0.0994777	*
NP_000446.1:p.G155R	0.751048	0.088798	*	0.741061	0.0876172	*
NP_000446.1:p.G163R	0.111267	0.0625432	*	0.109787	0.0617115	*
NP_000446.1:p.P179R	0.110778	0.0494618	*	0.109305	0.0488041	*
NP_000446.1:p.S193Y	0.389503	0.13035	*	0.384324	0.128617	*
NP_000446.1:p.D194Y	0.0662246	0.0282954	*	0.065344	0.0279192	*
NP_000446.1:p.H202R	0.900388	0.0567575	*	0.888415	0.0560027	*
NP_000446.1:p.R211Q	0.804536	0.0718981	*	0.793837	0.070942	*
NP_000446.1:p.S216F	0.157235	0.0712076	*	0.155144	0.0702607	*
NP_000446.1:p.P221R	0.162637	0.0540673	*	0.160475	0.0533483	*
NP_000446.1:p.A241P	0.458587	0.0465095	*	0.452488	0.045891	*
NP_000446.1:p.G242V	0.0229948	0.010633	*	0.022689	0.0104916	*
NP_000446.1:p.G251C	0.346503	0.132544	*	0.341895	0.130782	*
NP_000446.1:p.P275L	0.728372	0.0495481	*	0.718686	0.0488892	*
NP_000446.1:p.P280A	0.877869	0.0507992	*	0.866195	0.0501237	*
NP_000446.1:p.R297M	0.0490807	0.0213412	*	0.048428	0.0210574	*
NP_000446.1:p.R297S	0.153034	0.0679021	*	0.150999	0.0669992	*
NP_000446.1:p.W308R	0.436258	0.149002	*	0.430457	0.147021	*
NP_000446.1:p.K311N	0.824592	0.121097	*	0.813627	0.119486	*
NP_000446.1:p.F354L	1.00354	0.00772088	*	0.990199	0.00761821	*
NP_000446.1:p.A397S	1.0031	0.00700402	*	0.989761	0.00691088	*
NP_000446.1:p.R409W	0.983905	0.0167139	*	0.970821	0.0164917	*
NP_000446.1:p.A417S	1.00807	0.0015773	*	0.994663	0.00155632	*

## Sheet: SID4_model3
variant	activity	std	comment	prediction	pred_std	pred_comment
NP_000446.1:p.S31F	0.367818	0.0536875	*	0.324282	0.0473329	*
NP_000446.1:p.G56W	0.0183372	0.0147966	*	0.0161668	0.0130453	*
NP_000446.1:p.K84_K84del	0.821345	0.0652736	*	0.724129	0.0575477	*
NP_000446.1:p.R104G	0.648451	0.154	*	0.571699	0.135772	*
NP_000446.1:p.Q112E	1.03261	0.0292834	*	0.910388	0.0258173	*
NP_000446.1:p.F148S	0.153992	0.0589777	*	0.135765	0.0519969	*
NP_000446.1:p.G155R	0.392007	0.0954257	*	0.345608	0.0841309	*
NP_000446.1:p.G163R	0.0975732	0.0452457	*	0.0860242	0.0398903	*
NP_000446.1:p.P179R	0.0853578	0.0343411	*	0.0752547	0.0302764	*
NP_000446.1:p.S193Y	0.3022	0.0911904	*	0.266431	0.0803969	*
NP_000446.1:p.D194Y	0.0449635	0.0380275	*	0.0396415	0.0335265	*
NP_000446.1:p.H202R	0.964184	0.0767776	*	0.850061	0.06769	*
NP_000446.1:p.R211Q	0.809295	0.106831	*	0.713505	0.0941859	*
NP_000446.1:p.S216F	0.0727537	0.0317931	*	0.0641424	0.02803	*
NP_000446.1:p.P221R	0.141952	0.137571	*	0.125151	0.121288	*
NP_000446.1:p.A241P	0.365656	0.106644	*	0.322376	0.0940213	*
NP_000446.1:p.G242V	0.00861738	0.0034111	*	0.00759741	0.00300735	*
NP_000446.1:p.G251C	0.0770257	0.0351519	*	0.0679088	0.0309913	*
NP_000446.1:p.P275L	0.66817	0.0836932	*	0.589084	0.0737871	*
NP_000446.1:p.P280A	0.848649	0.157162	*	0.748201	0.13856	*
NP_000446.1:p.R297M	0.0882885	0.0655919	*	0.0778385	0.0578283	*
NP_000446.1:p.R297S	0.0884154	0.0348252	*	0.0779503	0.0307032	*
NP_000446.1:p.W308R	0.222567	0.117393	*	0.196223	0.103498	*
NP_000446.1:p.K311N	0.757384	0.180184	*	0.667739	0.158857	*
NP_000446.1:p.F354L	1.12141	0.00613775	*	0.988678	0.00541127	*
NP_000446.1:p.A397S	1.10071	0.0245193	*	0.97043	0.0216171	*
NP_000446.1:p.R409W	1.05965	0.0370201	*	0.934226	0.0326383	*
NP_000446.1:p.A417S	1.12192	0.00523029	*	0.989124	0.00461122	*

## Sheet: SID4_model4
variant	activity	std	comment	prediction	pred_std	pred_comment
NP_000446.1:p.S31F	0.403172	0.115823	*	0.37295	0.107141	*
NP_000446.1:p.G56W	0.088914	0.0448636	*	0.082249	0.0415006	*
NP_000446.1:p.K84_K84del	0.947201	0.0435528	*	0.876198	0.0402881	*
NP_000446.1:p.R104G	0.83514	0.143292	*	0.772538	0.13255	*
NP_000446.1:p.Q112E	1.04107	0.027751	*	0.96303	0.0256708	*
NP_000446.1:p.F148S	0.375547	0.0997244	*	0.347396	0.092249	*
NP_000446.1:p.G155R	0.764087	0.147065	*	0.70681	0.136041	*
NP_000446.1:p.G163R	0.109029	0.0360362	*	0.100856	0.0333349	*
NP_000446.1:p.P179R	0.158094	0.0500291	*	0.146243	0.0462789	*
NP_000446.1:p.S193Y	0.513612	0.120171	*	0.475112	0.111162	*
NP_000446.1:p.D194Y	0.070431	0.0250218	*	0.0651514	0.0231462	*
NP_000446.1:p.H202R	0.976053	0.0262163	*	0.902887	0.0242511	*
NP_000446.1:p.R211Q	0.920019	0.0564458	*	0.851054	0.0522146	*
NP_000446.1:p.S216F	0.183074	0.0744393	*	0.169351	0.0688592	*
NP_000446.1:p.P221R	0.217429	0.0601399	*	0.20113	0.0556317	*
NP_000446.1:p.A241P	0.494025	0.0307882	*	0.456992	0.0284803	*
NP_000446.1:p.G242V	0.0382063	0.0184708	*	0.0353424	0.0170862	*
NP_000446.1:p.G251C	0.440055	0.157994	*	0.407068	0.14615	*
NP_000446.1:p.P275L	0.763433	0.0654257	*	0.706205	0.0605214	*
NP_000446.1:p.P280A	0.958279	0.0220891	*	0.886446	0.0204333	*
NP_000446.1:p.R297M	0.0789444	0.0243609	*	0.0730267	0.0225348	*
NP_000446.1:p.R297S	0.260689	0.0917493	*	0.241148	0.0848717	*
NP_000446.1:p.W308R	0.44717	0.119388	*	0.413649	0.110439	*
NP_000446.1:p.K311N	0.88918	0.0841581	*	0.822526	0.0778495	*
NP_000446.1:p.F354L	1.07405	0.00441474	*	0.993535	0.00408381	*
NP_000446.1:p.A397S	1.0682	0.00925741	*	0.988128	0.00856347	*
NP_000446.1:p.R409W	1.04373	0.0326007	*	0.965494	0.0301569	*
NP_000446.1:p.A417S	1.0707	0.00629171	*	0.990435	0.00582008	*

## Sheet: SID4_model5
variant	activity	std	comment	prediction	pred_std	pred_comment
NP_000446.1:p.S31F	0.794737	0.0306892	*	0.794737	0.0306892	*
NP_000446.1:p.G56W	0.0842105	0.0257841	*	0.0842105	0.0257841	*
NP_000446.1:p.K84_K84del	0.611579	0.0252193	*	0.611579	0.0252193	*
NP_000446.1:p.R104G	0.568421	0.0268369	*	0.568421	0.0268369	*
NP_000446.1:p.Q112E	0.811579	0.0338483	*	0.811579	0.0338483	*
NP_000446.1:p.F148S	0.778947	0.0128921	*	0.778947	0.0128921	*
NP_000446.1:p.G155R	0.564211	0.0408226	*	0.564211	0.0408226	*
NP_000446.1:p.G163R	0.274737	0.0265046	*	0.274737	0.0265046	*
NP_000446.1:p.P179R	0.342105	0.0220802	*	0.342105	0.0220802	*
NP_000446.1:p.S193Y	0.283158	0.0275299	*	0.283158	0.0275299	*
NP_000446.1:p.D194Y	0.484211	0.0207878	*	0.484211	0.0207878	*
NP_000446.1:p.H202R	0.986316	0.00257841	*	0.986316	0.00257841	*
NP_000446.1:p.R211Q	0.972632	0.00515682	*	0.972632	0.00515682	*
NP_000446.1:p.S216F	0.357895	0.023301	*	0.357895	0.023301	*
NP_000446.1:p.P221R	0.350526	0.0227232	*	0.350526	0.0227232	*
NP_000446.1:p.A241P	0.469474	0.025438	*	0.469474	0.025438	*
NP_000446.1:p.G242V	0.442105	0.0257841	*	0.442105	0.0257841	*
NP_000446.1:p.G251C	0.748421	0.0460519	*	0.748421	0.0460519	*
NP_000446.1:p.P275L	0.824211	0.0217261	*	0.824211	0.0217261	*
NP_000446.1:p.P280A	0.810526	0.0196929	*	0.810526	0.0196929	*
NP_000446.1:p.R297M	0.436842	0.0514607	*	0.436842	0.0514607	*
NP_000446.1:p.R297S	0.609474	0.0455681	*	0.609474	0.0455681	*
NP_000446.1:p.W308R	0.442105	0.0347528	*	0.442105	0.0347528	*
NP_000446.1:p.K311N	0.824211	0.0259127	*	0.824211	0.0259127	*
NP_000446.1:p.F354L	1	0	*	1	0	*
NP_000446.1:p.A397S	0.936842	0.0210526	*	0.936842	0.0210526	*
NP_000446.1:p.R409W	0.915789	0.0257841	*	0.915789	0.0257841	*
NP_000446.1:p.A417S	0.917895	0.0273684	*	0.917895	0.0273684	*

## Sheet: SID4_model6
variant	activity	std	comment	prediction	pred_std	pred_comment
NP_000446.1:p.S31F	0.811146	0.0460247	*	0.764769	0.0603407	*
NP_000446.1:p.G56W	0.896998	0.0503336	*	0.88533	0.0548816	*
NP_000446.1:p.K84_K84del	0.909014	0.0545357	*	0.898161	0.0596203	*
NP_000446.1:p.R104G	0.88779	0.0655117	*	0.869554	0.0755721	*
NP_000446.1:p.Q112E	0.97814	0.041547	*	0.963491	0.021335	*
NP_000446.1:p.F148S	0.940488	0.0553476	*	0.927085	0.0475828	*
NP_000446.1:p.G155R	1.05629	0.0448075	*	0.998293	0.00295736	*
NP_000446.1:p.G163R	1.01988	0.120168	*	0.961277	0.039126	*
NP_000446.1:p.P179R	0.777904	0.0860527	*	0.704036	0.127923	*
NP_000446.1:p.S193Y	0.936096	0.0872144	*	0.909842	0.0711726	*
NP_000446.1:p.D194Y	0.720291	0.0653661	*	0.598072	0.115248	*
NP_000446.1:p.H202R	0.996542	0.0355991	*	0.982934	0.0294113	*
NP_000446.1:p.R211Q	0.752383	0.0562235	*	0.667325	0.0779972	*
NP_000446.1:p.S216F	0.854817	0.0488444	*	0.829243	0.0559978	*
NP_000446.1:p.P221R	0.930781	0.0550734	*	0.917258	0.0588975	*
NP_000446.1:p.A241P	0.817804	0.0800587	*	0.759588	0.119046	*
NP_000446.1:p.G242V	0.896221	0.1207	*	0.855615	0.106616	*
NP_000446.1:p.G251C	0.801321	0.0407835	*	0.743581	0.0767001	*
NP_000446.1:p.P275L	0.95163	0.113133	*	0.91262	0.096585	*
NP_000446.1:p.P280A	0.728057	0.0625152	*	0.611985	0.117811	*
NP_000446.1:p.R297M	0.898027	0.0505737	*	0.886063	0.0553376	*
NP_000446.1:p.R297S	0.829261	0.0818661	*	0.784004	0.111399	*
NP_000446.1:p.W308R	0.83542	0.111203	*	0.774605	0.144254	*
NP_000446.1:p.K311N	0.980054	0.0549676	*	0.964548	0.0435376	*
NP_000446.1:p.F354L	0.880877	0.0829963	*	0.851716	0.0966012	*
NP_000446.1:p.A397S	0.803609	0.0646542	*	0.754103	0.0806197	*
NP_000446.1:p.R409W	0.782843	0.0882281	*	0.706976	0.130251	*
NP_000446.1:p.A417S	0.99067	0.0862266	*	0.955779	0.0401791	*
