# Supplementary material for: Evaluating predictors of kinase activity of STK11 variants identified in primary human non-small cell lung cancers
Source: Hum Genet. 2025 Feb 12;144(2-3):127–42. doi: 10.1007/s00439-025-02726-0 (PMC11976797; doi:10.1007/s00439-025-02726-0)
Supplement: Supplementary file 2 — File S2. A zip file containing spreadsheets for 1) raw assay output with replicates, 2) all participant teams’ model predictions, 3) baseline models from publicly available tools. Additional documents provided by the participant teams, describing their models, are also included (zip 219 KB) [file 439_2025_2726_MOESM2_ESM.zip › Supplementary File S2/Evolutionary Action description.txt]

We predicted the impact of STK11 variants using the Evolutionary Action (EA) method (Katsonis P and Lichtarge O, Genome Res. 2014). Scores from additional predictors of variant impact, such as REVEL, PROVEAN, Polyphen2, VEST4, MCAP, MutPred, MutationTaster, SIFT, and MutationAssessor were also integrated with two models different models, but all resulted to nearly the same answer. So, we made only one submission. EA scores vary from 0 (benign) to 100 (pathogenic). So, the predicted activity for either assay was estimated as: prediction = 1 - EA/100. For the deletion of K84, we doubled the pathogenic effect expected for the K84G substitution: prediction = (1 - EA/100)/2.
