# Supplementary material for: Evaluating predictors of kinase activity of STK11 variants identified in primary human non-small cell lung cancers
Source: Hum Genet. 2025 Feb 12;144(2-3):127–42. doi: 10.1007/s00439-025-02726-0 (PMC11976797; doi:10.1007/s00439-025-02726-0)
Supplement: Supplementary file 2 — File S2. A zip file containing spreadsheets for 1) raw assay output with replicates, 2) all participant teams’ model predictions, 3) baseline models from publicly available tools. Additional documents provided by the participant teams, describing their models, are also included (zip 219 KB) [file 439_2025_2726_MOESM2_ESM.zip › Supplementary File S2/Baseline predictions.xlsx]

## Sheet: predictions
p. SYNTAX (NP_000446.1)	REVEL	PolyPhen-2	MutPred2	EVE	AlphaMissense
S31F	0.8	0.957	0.888	0.675	0.9987
G56W	0.932	1	0.953	0.752	0.9994
R104G	0.582	0.668	0.867	0.164	0.3074
Q112E	0.393	0.033	0.751	0.0886	0.0804
F148S	0.728	0.998	0.869	0.616	0.9983
G155R	0.382	0.05	0.777	0.157	0.289
G163R	0.933	1	0.837	0.758	0.9994
P179R	0.939	1	0.835	0.748	0.9989
S193Y	0.871	0.997	0.908	0.623	0.997
D194Y	0.929	1	0.94	0.756	0.9986
H202R	0.424	0.194	0.641	0.111	0.3213
R211Q	0.215	0.016	0.75	0.142	0.0883
K84del	0.632037	0.992	0.729185	0.511442	0.688004
S216F	0.954	0.998	0.921	0.722	0.9988
P221R	0.892	0.998	0.949	0.694	0.999
A241P	0.782	0.942	0.94	0.269	0.9987
G242V	0.97	1	0.962	0.758	0.9989
G251C	0.833	0.997	0.956	0.734	0.7802
P275L	0.663	1	0.827	0.729	0.8218
P280A	0.097	0.507	0.288	0.149	0.0631
R297M	0.942	1	0.92	0.734	0.9998
R297S	0.936	1	0.927	0.752	0.9995
W308R	0.881	1	0.956	0.753	0.9993
K311N	0.461	0.717	0.639	0.276	0.9137
F354L	0.156	0.022	0.189	0.114	0.5728
A397S	0.03	0	0.018	0.511442	0.078
R409W	0.238	0.549	0.095	0.511442	0.198
A417S	0.102	0.024	0.085	0.511442	0.0778
The predictions in the highlighted cells are estimated by averaging the remaining predictions for the respective tool.
