# Supplementary material for: Evaluating predictors of kinase activity of STK11 variants identified in primary human non-small cell lung cancers
Source: Hum Genet. 2025 Feb 12;144(2-3):127–42. doi: 10.1007/s00439-025-02726-0 (PMC11976797; doi:10.1007/s00439-025-02726-0)
Supplement: Supplementary file 2 — File S2. A zip file containing spreadsheets for 1) raw assay output with replicates, 2) all participant teams’ model predictions, 3) baseline models from publicly available tools. Additional documents provided by the participant teams, describing their models, are also included (zip 219 KB) [file 439_2025_2726_MOESM2_ESM.zip › Supplementary File S2/Assay output.xlsx]

## Sheet: Table 1
p. SYNTAX	chr19:g. SYNTAX	TP53 mediated Luciferase assay Result	Autophosphorylation assay Result	ClinVar	HGMD	R-WT activity	[25%, 75%]	gnomAD AF
D194Y*	g.1220487G> T	LoF	LoF	P/LP	DM	-0.0934213	[-0.24,0.08]	.
G56W	g.1207078G> T	LoF	LoF			-0.0763115	[-0.1,0]	.
P179R*	g.1220443C> G	LoF	LoF		DM	-0.00606426	[-0.04,0.1]	.
S193Y	g.1220485C> A	LoF	LoF			0.0173778	[-0.02,0.15]	.
S216F	g.1220629C> T	LoF	LoF	VUS		0.15485	[0.01,0.36]	.
P221R	g.1220644C> G	LoF	LoF			0.193908	[0.04,0.37]	.
F148S	g.1219391T> C	LoF	LoF			0.198924	[-0.03,0.44]	.
G163R*	g.1220394G> C	LoF	LoF	LP	DM	0.221994	[0.06,0.32]	.
A241P*	g.1220703G> C	LoF	LoF		DM	0.269015	[0.09,0.46]	.
R297M	g.1221975G> T	LoF	LoF			0.32039	[0.17,0.43]	.
H202R	g.1220587A> G	LoF	WT	VUS		0.342418	[0.19,0.49]	3.16e-06
W308R	g.1222985T> C	LoF	LoF	VUS		0.377927	[0.19,0.52]	.
G242V	g.1220707G> T	LoF	LoF		DM?	0.379536	[0.31,0.43]	.
R297S*	g.1221976G> T	LoF	LoF	P		0.410129	[0.32,0.49]	.
G251C	g.1221228G> T	LoF	LoF (weak)			0.55851	[0.36,0.79]	.
S31F	g.1207004C> T	WT	WT			0.690032	[0.56,0.89]	.
P275L	g.1221301C> T	WT	WT	VUS		0.805324	[0.72,0.91]	.
K84del	g.1207153\_1207155delAAG	WT	WT	VUS		0.897182	[0.61,1.09]	4.34e-06
R211Q	g.1220614G> A	WT	WT	VUS/LB		0.995559	[0.79,1.18]	1.81e-05
Q112E	g.1218459C> G	WT	WT	VUS		1.06101	[0.69,1.17]	1.24e-06
G155R	g.1219411G> A	WT	WT	VUS		1.06788	[0.8,1.13]	1.9e-06
R104G	g.1218435A> G	WT	WT	VUS		1.07678	[0.92,1.18]	3.72e-06
R409W	g.1226569C> T	WT	WT	VUS/LB	DM?	1.11311	[0.91,1.18]	4.28e-05
A417S	g.1226593G> T	WT	WT	VUS		1.29423	[0.86,1.66]	1.02e-05
A397S	g.1226533G> T	WT	WT	VUS/LB	DM?	1.30063	[0.93,1.6]	1.87e-05
P280A	g.1221315C> G	WT	WT	VUS		1.468	[1.39,1.68]	.
F354L*	g.1223125C> G	WT	WT	B/LB	DM?	1.50957	[0.93,1.88]	0.0051
K311N	g.1222996G> T	WT	WT			1.61785	[1.25,2.03]	.

## Sheet: Luciferase assay Raw activity +
	B1_T1	B1_T2	B1_T3	B2_T1	B2_T2	B2_T3	B3_T1	B3_T2	B3_T3	B4_T1	B4_T2	B4_T3	B5_T1	B5_T2	B5_T3	B6_T1	B6_T2	B6_T3	B7_T1	B7_T2	B7_T3	B8_T1	B8_T2	B8_T3	B9_T1	B9_T2	B9_T3	B10_T1	B10_T2	B10_T3	B11_T1	B11_T2	B11_T3	B12_T1	B12_T2	B12_T3	B13_T1	B13_T2	B14_T1	B14_T2	B14_T3	B15_T1	B15_T2	B15_T3	B16_T1	B16_T2	B17_T1	B17_T2
EV	0	0	0	0	0	0	0	0	0	0	0	0	0	0	0	0	0	0	0	0	0	0	0	0	0	0	0	0	0	0	0	0	0	0	0	0	0	0	0	0	0	0	0	0	0	0	0	0
WT	1	1	1	1	1	1	1	1	1	1	1	1	1	1	1	1	1	1	1	1	1	1	1	1	1	1	1	1	1	1	1	1	1	1	1	1	1	1	1	1	1	1	1	1	1	1	1	1
KD	-0.437563	-0.173535	-0.311087	0.0484782	0.00172033	0.0686591	-0.123632	-0.311227	-0.249922	-0.163162	-0.0388906	-0.205253	-0.144838	-0.37877	-0.374531	0.13166	0.285739	0.266548	0.226747	0.196334	0.389347	0.266367	0.159976	0.224117	0.0483842	0.0204725	0.0775979	0.160496	0.168558	0.0943412	0.20214	0.107344	0.014874	0.228046	0.34937	0.361316	-0.00928944	0.0397964	0.115945	0.223655	0.301803	-0.114595	-0.0886484	-0.12362	0.293471	-0.00584861	0.331295	0.3309
S31F	0.738861	1.0357	0.932081	0.190053	0.558155	0.436869	0.631727	0.673512	0.561377	NA	NA	NA	NA	NA	NA	NA	NA	NA	NA	NA	NA	0.97374	0.853372	1.13151	0.44771	0.585926	0.599884	NA	NA	NA	NA	NA	NA	NA	NA	NA	NA	NA	NA	NA	NA	NA	NA	NA	NA	NA	NA	NA
G56W	-0.521305	0.000842401	-0.103858	-0.019022	0.0635962	0.110535	-0.0996548	-0.0813957	-0.0365426	NA	NA	NA	NA	NA	NA	NA	NA	NA	NA	NA	NA	NA	NA	NA	NA	NA	NA	NA	NA	NA	NA	NA	NA	NA	NA	NA	NA	NA	NA	NA	NA	NA	NA	NA	NA	NA	NA	NA
Y60	-0.0729272	0.200772	0.0714261	0.187787	0.350537	0.313711	0.261286	0.0679451	0.132423	NA	NA	NA	NA	NA	NA	NA	NA	NA	NA	NA	NA	NA	NA	NA	NA	NA	NA	NA	NA	NA	NA	NA	NA	NA	NA	NA	NA	NA	NA	NA	NA	NA	NA	NA	NA	NA	NA	NA
Q112E	2.27455	2.06013	1.9051	0.567207	0.962022	0.711581	0.565174	0.20522	0.674553	NA	NA	NA	NA	NA	NA	NA	NA	NA	NA	NA	NA	1.23343	0.877095	0.919206	0.887372	1.10825	0.964233	NA	NA	NA	NA	NA	NA	NA	NA	NA	NA	NA	NA	NA	NA	NA	NA	NA	NA	NA	NA	NA
F148S	-0.251514	0.365848	-0.0548283	0.249832	0.485284	0.459193	-0.0168589	-0.0395525	-0.166859	NA	NA	NA	NA	NA	NA	NA	NA	NA	NA	NA	NA	0.432698	0.446947	0.84566	0.104818	0.0496642	0.0735342	NA	NA	NA	NA	NA	NA	NA	NA	NA	NA	NA	NA	NA	NA	NA	NA	NA	NA	NA	NA	NA
G155R	0.8823	1.10649	1.14848	0.440248	0.801133	0.789353	1.12141	1.07972	0.972926	NA	NA	NA	NA	NA	NA	NA	NA	NA	NA	NA	NA	NA	NA	NA	NA	NA	NA	0.755105	1.0581	0.620252	1.85861	1.50569	1.87836	NA	NA	NA	NA	NA	NA	NA	NA	NA	NA	NA	NA	NA	NA	NA
P179R	-0.435544	0.0836434	-0.145352	0.0573179	0.162702	0.137408	0.101207	-0.0408843	0.0249235	NA	NA	NA	NA	NA	NA	NA	NA	NA	NA	NA	NA	NA	NA	NA	NA	NA	NA	NA	NA	NA	NA	NA	NA	NA	NA	NA	NA	NA	NA	NA	NA	NA	NA	NA	NA	NA	NA	NA
S193Y	-0.316078	0.0352053	-0.180944	0.149729	0.119731	0.149941	0.213439	0.00668531	-0.0213091	NA	NA	NA	NA	NA	NA	NA	NA	NA	NA	NA	NA	NA	NA	NA	NA	NA	NA	NA	NA	NA	NA	NA	NA	NA	NA	NA	NA	NA	NA	NA	NA	NA	NA	NA	NA	NA	NA	NA
D194Y	-0.571774	-0.0030186	-0.319421	0.065626	0.111635	0.094538	0.08111	-0.238487	-0.0610005	NA	NA	NA	NA	NA	NA	NA	NA	NA	NA	NA	NA	NA	NA	NA	NA	NA	NA	NA	NA	NA	NA	NA	NA	NA	NA	NA	NA	NA	NA	NA	NA	NA	NA	NA	NA	NA	NA	NA
R211Q	NA	NA	NA	NA	NA	NA	NA	NA	NA	1.19939	0.926454	0.868188	0.773278	0.945823	0.772948	0.833269	1.12449	0.911862	1.12493	1.42647	1.19664	NA	NA	NA	NA	NA	NA	0.778564	0.425692	0.728178	1.3853	1.0715	1.42709	NA	NA	NA	NA	NA	NA	NA	NA	NA	NA	NA	NA	NA	NA	NA
G242V	NA	NA	NA	NA	NA	NA	NA	NA	NA	0.516565	0.397273	0.314295	0.275893	0.295558	0.274687	0.503113	0.534279	0.31319	0.402253	0.327674	0.399651	NA	NA	NA	NA	NA	NA	NA	NA	NA	NA	NA	NA	NA	NA	NA	NA	NA	NA	NA	NA	NA	NA	NA	NA	NA	NA	NA
P280A	NA	NA	NA	NA	NA	NA	NA	NA	NA	1.89324	1.67498	1.81451	1.57834	1.48098	1.68679	0.723456	1.45409	1.21614	0.915693	1.50703	1.6707	NA	NA	NA	NA	NA	NA	NA	NA	NA	NA	NA	NA	NA	NA	NA	NA	NA	NA	NA	NA	NA	NA	NA	NA	NA	NA	NA
R297M	NA	NA	NA	NA	NA	NA	NA	NA	NA	0.338661	-0.00666253	-0.16097	0.155823	0.0177307	0.228654	0.378864	0.365533	0.0872047	0.505743	0.672817	0.714704	0.32739	0.432602	0.547925	0.376133	0.427448	0.357415	NA	NA	NA	NA	NA	NA	NA	NA	NA	NA	NA	NA	NA	NA	NA	NA	NA	NA	NA	NA	NA
R297S	NA	NA	NA	NA	NA	NA	NA	NA	NA	0.452556	0.139758	0.050071	0.354331	0.264506	0.343278	0.766461	0.394402	0.163075	0.496796	0.705053	0.993103	0.518547	0.35824	0.366647	0.355593	0.30965	0.350255	NA	NA	NA	NA	NA	NA	NA	NA	NA	NA	NA	NA	NA	NA	NA	NA	NA	NA	NA	NA	NA
W308R	NA	NA	NA	NA	NA	NA	NA	NA	NA	0.373497	0.256224	-0.146009	0.207629	0.0995825	0.109682	0.766681	0.347776	0.153768	0.493512	0.80781	0.959939	0.189141	0.277095	0.305795	0.533955	0.495493	0.571115	NA	NA	NA	NA	NA	NA	NA	NA	NA	NA	NA	NA	NA	NA	NA	NA	NA	NA	NA	NA	NA
K311N	NA	NA	NA	NA	NA	NA	NA	NA	NA	2.4216	2.31985	2.17533	1.42604	1.77096	1.63984	2.03537	1.23281	0.977679	1.3175	2.01219	2.16055	1.02549	0.973105	0.722598	1.78517	1.38386	1.74127	NA	NA	NA	NA	NA	NA	NA	NA	NA	NA	NA	NA	NA	NA	NA	NA	NA	NA	NA	NA	NA
F354L	NA	NA	NA	NA	NA	NA	NA	NA	NA	2.94065	2.31737	1.79917	NA	NA	NA	1.56141	1.53179	1.96202	1.22767	1.4992	2.53107	1.08847	0.79184	0.914338	0.708174	0.815954	0.954364	NA	NA	NA	NA	NA	NA	NA	NA	NA	NA	NA	NA	NA	NA	NA	NA	NA	NA	NA	NA	NA
A397S	NA	NA	NA	NA	NA	NA	NA	NA	NA	3.34673	2.22487	2.19368	0.971989	1.08016	1.30901	1.69343	0.654471	0.289535	0.995426	1.33971	1.76296	NA	NA	NA	NA	NA	NA	0.593978	0.916331	0.7439	1.13304	1.06788	1.09419	NA	NA	NA	NA	NA	NA	NA	NA	NA	NA	NA	NA	NA	NA	NA
A417S	NA	NA	NA	NA	NA	NA	NA	NA	NA	1.46365	0.848931	0.893087	1.51003	1.495	1.34186	2.03705	0.723738	2.02656	1.70577	2.23818	2.06399	NA	NA	NA	NA	NA	NA	0.59642	0.407501	0.483252	1.00681	1.25397	1.20027	NA	NA	NA	NA	NA	NA	NA	NA	NA	NA	NA	NA	NA	NA	NA
S216F	NA	NA	NA	NA	NA	NA	NA	NA	NA	NA	NA	NA	-0.11857	-0.402223	-0.134758	0.126949	0.100457	0.018161	-0.00513823	0.0271399	0.296163	0.428884	0.247945	0.296473	0.524565	0.414634	0.502064	NA	NA	NA	NA	NA	NA	NA	NA	NA	NA	NA	NA	NA	NA	NA	NA	NA	NA	NA	NA	NA
P221R	NA	NA	NA	NA	NA	NA	NA	NA	NA	NA	NA	NA	0.188496	-0.202777	-0.105747	0.222987	0.194881	0.00698704	0.150157	-0.00399116	0.0808536	0.420309	0.496668	0.268021	0.447052	0.370416	0.374315	NA	NA	NA	NA	NA	NA	NA	NA	NA	NA	NA	NA	NA	NA	NA	NA	NA	NA	NA	NA	NA
G251C	NA	NA	NA	NA	NA	NA	NA	NA	NA	NA	NA	NA	NA	NA	NA	NA	NA	NA	NA	NA	NA	NA	NA	NA	NA	NA	NA	NA	NA	NA	NA	NA	NA	0.393267	0.429558	0.51481	0.264799	0.38695	0.769583	1.07375	1.04139	0.526711	0.137612	0.487784	0.33765	0.326562	0.806355	0.880865
K84del	NA	NA	NA	NA	NA	NA	NA	NA	NA	NA	NA	NA	NA	NA	NA	NA	NA	NA	NA	NA	NA	NA	NA	NA	NA	NA	NA	NA	NA	NA	NA	NA	NA	NA	NA	NA	1.09416	1.10107	NA	NA	NA	1.40199	0.40723	0.883975	0.553279	0.605023	1.07558	0.952332
R104G	NA	NA	NA	NA	NA	NA	NA	NA	NA	NA	NA	NA	NA	NA	NA	NA	NA	NA	NA	NA	NA	NA	NA	NA	NA	NA	NA	NA	NA	NA	NA	NA	NA	NA	NA	NA	0.921591	0.963127	0.857962	1.34776	1.55853	1.58682	0.557658	1.08106	0.938909	0.921363	1.06241	1.12415
G163R	NA	NA	NA	NA	NA	NA	NA	NA	NA	NA	NA	NA	NA	NA	NA	NA	NA	NA	NA	NA	NA	NA	NA	NA	NA	NA	NA	NA	NA	NA	NA	NA	NA	NA	NA	NA	0.0261909	-0.0773768	0.298715	0.357595	0.672269	0.0305044	0.301958	0.360654	0.216589	0.0644559	0.251055	0.16132
H202R	NA	NA	NA	NA	NA	NA	NA	NA	NA	NA	NA	NA	NA	NA	NA	NA	NA	NA	NA	NA	NA	NA	NA	NA	NA	NA	NA	NA	NA	NA	NA	NA	NA	NA	NA	NA	0.203157	0.278614	0.607756	0.516122	0.664922	0.479469	0.13362	0.330122	0.0908198	0.12042	0.371141	0.312858
A241P	NA	NA	NA	NA	NA	NA	NA	NA	NA	NA	NA	NA	NA	NA	NA	NA	NA	NA	NA	NA	NA	NA	NA	NA	NA	NA	NA	NA	NA	NA	NA	NA	NA	NA	NA	NA	0.110865	0.136468	0.473876	0.45588	0.590858	0.0154903	0.0250994	-0.239636	0.382857	0.348433	0.512546	0.415444
P275L	NA	NA	NA	NA	NA	NA	NA	NA	NA	NA	NA	NA	NA	NA	NA	NA	NA	NA	NA	NA	NA	NA	NA	NA	NA	NA	NA	NA	NA	NA	NA	NA	NA	NA	NA	NA	0.659436	0.832864	0.654352	0.911126	1.05428	0.74171	0.370134	0.916399	0.882174	0.942758	0.872528	0.826123
R409W	NA	NA	NA	NA	NA	NA	NA	NA	NA	NA	NA	NA	NA	NA	NA	NA	NA	NA	NA	NA	NA	NA	NA	NA	NA	NA	NA	NA	NA	NA	NA	NA	NA	NA	NA	NA	1.08144	1.22797	1.13186	1.66698	1.93478	1.04951	0.51123	1.1659	0.759086	1.01226	0.906767	0.909563
*Bi_Tj means biological replicate i and technical replicate j
